# Supplementary material for: Ionic Push–Pull Polythiophenes: A Further Step towards Eco-Friendly BHJ Organic Solar Cells
Source: Polymers (Basel). 2022 Sep 22;14(19):3965. doi: 10.3390/polym14193965 (PMC9573585; doi:10.3390/polym14193965)
Supplement: Supplementary file 1 [file polymers-14-03965-s001.zip]

Archive with 1 entries (1 files):
- polymers-1929817-supplementary.pdf
